# Supplementary material for: Changes in Plasma Metabolomic Profile Following Bariatric Surgery, Lifestyle Intervention or Diet Restriction—Insights from Human and Rat Studies
Source: Int J Mol Sci. 2023 Jan 25;24(3):2354. doi: 10.3390/ijms24032354 (PMC9916678; doi:10.3390/ijms24032354)
Supplement: Supplementary file 1 [file ijms-24-02354-s001.zip]

Archive with 1 entries (1 files):
- ijms-2036278 - supplementary.pdf
